# Supplementary material for: LACK OF SYMBIONT ACCOMMODATION controls intracellular symbiont accommodation in root nodule and arbuscular mycorrhizal symbiosis in Lotus japonicus
Source: PLoS Genet. 2019 Jan 3;15(1):e1007865. doi: 10.1371/journal.pgen.1007865 (PMC6317779; doi:10.1371/journal.pgen.1007865)
Supplement: S1 Table — (XLS) [file pgen.1007865.s001.xls]

## Sheet: Sheet1
	S1 Table. Primers used in this work
	Map-based cloning of LjLAN
		TM1053-F	5'-TTATGGTTGTAACTGGTGGC-3'
		TM1053-R	5'-ACCACCACTTCTCTATTCCC-3'
		TM0216-F	5'-TAAGAGGAACCATAACCAGG-3'
		TM0216-R	5'-TGTTTTATGATATATGCCCC-3'
		TM0135-F	5'-GTGGAAACCTTAACAATGTG-3'
		TM0135-R	5'-ACACAAGAAACCTAAACAAATG-3'
		TM0127-F	5'-CACATTGCGTTTGAAACTCG-3'
		TM0127-R	5'-GGTTCTGCTCAGCTTCGGTG-3'
	LjLAN RT-PCR in lan
		LAN-F1	5'-CTCTGGCTCTGCGGTTCTAT-3'
		LAN-R1	5'-CCTTTGCTTCACAGACTCCA-3'
	Complementation analysis
		LAN-F2	5'-ACCGTCGACATCCTCTACACGGACCAGGATG-3'	SalI site is added
		LAN-R2	5'-CAAGTCGACTCAAGCATGCACCACATGAACC-3'	SalI site is added
	Cloning of GUS plus
		GUSPLUS-F	5'-CACCATGGTAGATCTGAGGGTAAA-3'
		GUSPLUS-R	5'-TCACCAATTCACACGTGATG-3'
	Cloning of LjLAN promoter
		LAN-F3	5'-CAAGGTACCATCCTCTACACGGACCAGGATG-3'	KpnI site is added
		LAN-R3	5'-TGTGCCTGTTTACGTTAAAAAGG-3'
	Cloning of LjLAN cds
		LAN-F4	5'-CACCATGGACAGCGTAGTTGATTC-3'
		LAN-R4	5'-TTGAGCAGCATCTTCGGAGA-3'
	Cloning of AtMED2 cds
		AtMED2-F	5'-CACCATGGATAACATTGTGGACTC-3'
		AtMED2-R	5'-CTATTGAGTCGAGTCTTCAG-3'
	Cloning of LjLANDC cds
		LAN-F4	5'-CACCATGGACAGCGTAGTTGATTC-3'
		LAN-R5	5'-CTACCCTGTCGCCTCATCAACCAG-3'
	LjNIN real-time RT-PCR
		NIN-F	5'-CAATGCTCTTGATCAGGCTGTTGA-3'
		NIN-R	5'-GAGTGCTAATGGCAAATTGTGTGTC-3'
	LjNF-YA real-time RT-PCR
		NFYA-F	5'-GAAGCTGCTTCAACCTTAAAGTC-3'
		NFYA-R	5'-CGAGATGTAGAACTGAACTTGTCAC-3'
	LjLAN real-time RT-PCR
		LAN-F5	5'-ACTGGTCTTCCACCCATCAG-3'
		LAN-R6	5'-CCATGCTGCAATTCAATCAC-3'
		LAN-F7	5'-AGCCAAAGAAAATGCCAGTG-3'
		LAN-R8	5'-CCTTTGCTTCACAGACTCCA-3'
	LjLAN LIKE real-time RT-PCR
		LANL-F1	5'-GCATCTTCAGAAAACGCGAC-3'
		LANL-R1	5'-GCATGTGATCAAGCTGAGGA-3'
	LjSbtM1 real-time RT-PCR
		SBTM1-F	5'-TGTATGCTGCTGCTGAAAAAAACAACT-3'
		SBTM1-R	5'-CTTCTTGACCTTTTGCAATAAATGGGATTC-3'
	LjRAM1 real-time RT-PCR
		RAM1-F	5'-TAAGAGACCAAGCACCTAACATAGTGA-3'
		RAM1-R	5'-AAAGATCGCTGAGTAGTAGTGCAGT-3'
	LjPT4 real-time RT-PCR
		PT4-F	5'-GCTTCTTCAGGTTCTGGCTGGGC-3'
		PT4-R	5'-CAGCGATGAAAGCACCTCGTGTTC-3'
	LjUBQ real-time RT-PCR
		UBQ-F	5'-ATGCAGATCTTCGTCAAGACCTTG-3'
		UBQ-R	5'-ACCTCCCCTCAGACGAAG-3'
	Genotyping of 30008618
		8618-F	5'-GCAGCATCTTCGGAGAACCTGGCA-3'
		8618-R	5'-CGTAAACAGGCACAATGGACAGCG-3'
		LORE1_P2	5'-CCATGGCGGTTCCGTGAATCTTAGG-3'
		LORE1_P3	5'-CCTACATTTGATACTACTGTTG-3'
	gRNA of LjLAN
		LAN-F6	5'-ATTGTGTCTGGTTGATGAGGCGAC-3'
		LAN-R7	5'-AAACGTCGCCTCATCAACCAGACA-3'
